# Supplementary material for: Comparative Analysis of PRV-1 in Atlantic Salmon and PRV-3 in Coho Salmon: Host-Specific Immune Responses and Apoptosis in Red Blood Cells
Source: Microorganisms. 2025 May 21;13(5):1167. doi: 10.3390/microorganisms13051167 (PMC12113769; doi:10.3390/microorganisms13051167)
Supplement: Supplementary file 1 [file microorganisms-13-01167-s001.zip]

Archive with 1 entries (1 files):
- microorganisms-3582051-supplementary.pdf
